# Supplementary material for: An Efficient CO2‐Upcycling Platform Based on Engineered Halomonas TD with Enhanced Acetate‐Utilizing Capacity via Adaptive Laboratory Evolution
Source: Adv Sci (Weinh). 2025 Oct 24;13(3):e13060. doi: 10.1002/advs.202513060 (PMC12806439; doi:10.1002/advs.202513060)
Supplement: Supplementary file 2 — Supplemental Data [file ADVS-13-e13060-s002.xlsx]

## Sheet: Fig. 1b
	DCM (g L-1)			PHB (wt%)
	replicates 1	replicates 2	replicates 3	replicates 1	replicates 2	replicates 3
TD	6.59	7.1	6.17	64.9359	67.8368	63.4424
TD10	7.15	7.26	7.33	64.744	63.7761	66.5902
TD30	7.98	7.35	8.59	67.863	65.8433	70.8025
TD50	8.58	8.69	8.28	69.8397	65.6765	69.7384
TD60	9.33	8.67	9.69	68.2595	68.8046	74.1728
TD70	9.25	9.53	9.54	69.5329	72.6442	69.1274
TD80	9.64	9.98	9.81	72.9915	70.8604	77.2161

## Sheet: Fig. 1c
	DCM (g L-1)			PHB (wt%)
	replicates 1	replicates 2	replicates 3	replicates 1	replicates 2	replicates 3
20	5.07333	5.21333	5.10667	38.2338	17.1982	37.3667
25	6.89333	6.44	6.54667	50.6433	47.5672	46.1987
30	8.06	7.7	8.2	51.3361	57.3415	63.0241
35	9.43333	9.00667	9.30667	67.4025	70.5302	67.6315
40	9.81333	10.2667	9.63333	72.5265	77.3263	67.608

## Sheet: Fig. 1d
	DCM (g L-1)			PHB (wt%)
	replicates 1	replicates 2	replicates 3	replicates 1	replicates 2	replicates 3
10	8.69333	8.92	9.30667	47.3062	44.8452	46.8711
20	9.12667	8.58667	9.30667	58.6322	59.1981	61.9554
30	8.89333	10.2267	8.69333	64.5271	62.8947	61.9817
40	9.76	9.85333	9.41333	65.0016	65.2898	65.848
50	10.16	10.3267	10.1933	66.463	69.9807	67.1761
60	10.3	10.0267	10.2733	63.3457	65.3667	66.3173

## Sheet: Fig. 1e
		DCM (g L-1)			PHB (wt%)
		replicates 1	replicates 2	replicates 3	replicates 1	replicates 2	replicates 3
Glucose	TD1.0	11.11	11.6233	11.44	87.0937	86.3221	85.3444
Acetate	TD1.0	7.49667	7.89	7.50333	73.3151	84.7828	85.8543
	TD80	10.4867	10.36	10.9333	89.1096	83.6409	86.0244
	TD120	10.6667	10.71	10.2933	80.5984	77.3458	92.1543

## Sheet: Fig. 1g
		DCM (g L-1)			PHB (wt%)
		replicates 1	replicates 2	replicates 3	replicates 1	replicates 2	replicates 3
	TD1.0	7.21333	7.74667	8.64	67.7512	70.8624	67.5532
644	0	7.63333	7.6	7.56667	63.6348	70.9259	69.7923
	2	7.82	7.72667	7.62667	65.9548	68.1509	65.6585
	10	7.30667	7.52	7.32	66.6931	71.0706	64.9447
647	0	7.58	7.5	8.17333	70.9598	69.8545	71.7923
	2	7.51333	7.9	7.64667	68.3328	72.6849	74.9084
	10	7.08667	7.3	7.92	70.1846	67.9068	68.8032
1360	0	7.46667	7.39333	8.24667	76.073	69.1099
	2	7.46667	8.08	7.32	75.2181	70.4495	70.6524
	10	7.26667	7.15333	7.08667	58.0112	53.071	46.9477
1382	0	8.76	8.30667	8.45333	70.1782	78.5772	75.3981
	2	9.02	9.04	9.18667	71.9269	69.6634	65.4016
	10	9.06667	9.27333	9.07333	65.7214	67.6781	65.8518
All	0	8.68	8.2	7.94667	68.5481	74.4303	80.7935
	2	8.34	8.11333	8.86	78.1228		75.4281
	10	8.52667	8.86	8.92667	73.3814	71.7452	71.0589
	TD80	11.1267	10.9133	10.2067	75.2042	73.0909	71.7382

## Sheet: Fig. 2b
	DCM (g L-1)		PHB (wt%)
	replicates 1	replicates 2	replicates 2	replicates 3
4	1.72286	2.36	0.379432	0.326111
8	4.54857	6.35143	0.36156	0.703161
12	8.28571	11.7171	6.86759	15.2485
16	11.5229	18.5657	10.8416	27.5979
20	19.5371	24.8	31.4632	45.5342
24	23.2257	29.5	41.9875	49.6743
28	30.7857	35.5314	54.6096	50.8083
32	35.3514	40.1286	59.5763	54.8866
36	40.5971	43.9943	61.5573	68.8306
40	43.2286	46.0343	64.2713	67.0354
44	47.7286	51.9457	70.6012	67.0904
48	52.7029	52.9829	70.592	72.9732

## Sheet: Fig. 2d
		DCM (g L-1)			PHA (wt%)			3HP/4HB/5HV (mol%)
		replicates 1	replicates 2	replicates 3	replicates 1	replicates 2	replicates 3	replicates 1	replicates 2	replicates 3
3HP	0	9.68	6.48667	6.70667	39.9214	37.1734	45.1061
	5	4.62667	4.80667	4.68667	39.205	46.6736	41.9434	1.27171	1.30238	1.78886
	10	4.22	4.36	4.31333	44.1035	37.8006	45.9424
4HB	0	6.33333	6.02	6.34667	44.9399	46.5618	41.669
	5	6.34667	6.62667	6.56	43.6716	41.1849	55.8349	4.54444	4.46042	4.74374
	10	6.46667	6.68	6.62	48.1917	44.9368	44.9677	4.74226	4.10961	4.5463
5HV	0	6.53333	6.13333	6.15333	46.6801	35.2678	40.255
	5	6.52667	6.44667	6.42	47.1016	47.6202	45.8353	0.574773	0.606494	0.580474
	10	6.65333	6.46667	6.28	46.2067	41.7563	44.7996	0.58191	1.06389	0.681449

## Sheet: Fig. 2f
		DCM (g L-1)			PHA (wt%)			4HB(mol%)
		replicates 1	replicates 2	replicates 3	replicates 1	replicates 2	replicates 3	replicates 1	replicates 2	replicates 3
IPTG (mg L-1)	0	9.56	9.23333	9.54	70.2092	69.2729	70.424	6.26497	5.87757	6.05364
	2	9.41333	9.62	9.56667	69.9111	70.1114	71.529	5.95542	6.27238	6.07748
	10	9.17333	9.26	9.63333	70.902	70.0765	70.2701	7.35968	7.41801	7.54477
	20	9.48667	9.74	9.63333	67.1353	67.7043	70.4167	7.60058	7.55763	7.72506
	100	9.44667	9.36667	9.57333	68.0033	69.8053	64.9588	7.97401	8.15134	7.73086
	200	9.46	9.6	9.39333	68.8534	69.1866	69.6081	7.69112	7.70441	7.54486
Pporin	58	9.14667	9.41333	9.16	55.16	53.8922	62.1288	8.19768	8.80105	8.43178

## Sheet: Fig. 2g
	DCM (g L-1)			PHA (wt%)			4HB (mol%)
	replicates 1	replicates 2	replicates 3	replicates 1	replicates 2	replicates 3	replicates 1	replicates 2	replicates 3
4	1.11714	1.24	1.60857	0.131801	0	0.393911	0	0	0
8	5.31714	5.27143	6.16	6.63202	6.74853	7.01029	1.68751	3.01866	0
12	9.75143	9.59143	11.2714	18.0115	18.3712	14.6777	7.54169	7.84689	9.76406
16	12.9143	12.1657	13.3629	20.0789	21.987	19.563	10.0895	8.7816	12.4249
20	17.9486	15.0057	17.22	23.341	25.1451	17.4102	10.654	10.7846	14.5921
24	22.8771	18.5943	18.6314	27.1764	26.6393	23.6771	10.8834	10.3462	14.3519
28	31.4771	23.5743	25.24	34.9922	27.4205	35.0466	9.42836	9.99362	11.0842
32	34.66	28.1857	28.3086	50.0866	30.7138	40.5988	9.19216	10.6948	11.5767

## Sheet: Fig. 2i
		OD600			3HB (g L-1)
		replicates 1	replicates 2	replicates 3	replicates 1	replicates 2	replicates 3
IPTG (mg L-1)	0	4.052	4.291	4.328
	0.5	4.057	4.291	4.113
	1	3.841	4.171	4.01	5.12782	5.5508	5.77182
	2	4.184	3.998	3.902	6.03521	5.3093	5.10381
	5	4.469	4.328	4.268
	10	4.384	4.374	4.307
Pporin	281	4.27	4.282	4.297	5.71992	5.47524	5.51796

[truncated: 73 more sheets: Fig. 2j, Fig. 3c, Fig. 3d, Fig. 3e, Fig. 3f, Fig. 3g, Fig. 3h, Fig. 4b, Fig. 4c, Fig. 4d, Fig. 4e, Fig. 4g, Fig. 4h, Fig. 5b, Fig. 5c, Fig. 5e, Fig. 5g, Fig. 5i, Fig. 5j, Fig. 5k …]
